# Supplementary material for: Hypoxia-Induced FAM13A Regulates the Proliferation and Metastasis of Non-Small Cell Lung Cancer Cells
Source: Int J Mol Sci. 2021 Apr 21;22(9):4302. doi: 10.3390/ijms22094302 (PMC8122400; doi:10.3390/ijms22094302)
Supplement: Supplementary file 1 [file ijms-22-04302-s001.zip]

Archive with 1 entries (1 files):
- ijms-1173017-supplementary.pdf
